# Supplementary material for: Different Ectopic Hoxa2 Expression Levels in Mouse Cranial Neural Crest Cells Result in Distinct Craniofacial Anomalies and Homeotic Phenotypes
Source: J Dev Biol. 2022 Jan 31;10(1):9. doi: 10.3390/jdb10010009 (PMC8883995; doi:10.3390/jdb10010009)
Supplement: Supplementary file 1 [file jdb-10-00009-s001.zip]

Archive with 1 entries (1 files):
- jdb-1541458-supplementary.pdf
